# Supplementary material for: A Design of Experiment Approach to Optimize Spray-Dried Powders Containing Pseudomonas aeruginosa Podoviridae and Myoviridae Bacteriophages
Source: Viruses. 2021 Sep 24;13(10):1926. doi: 10.3390/v13101926 (PMC8541621; doi:10.3390/v13101926)
Supplement: Supplementary file 1 [file viruses-13-01926-s001.zip]

Archive with 1 entries (1 files):
- viruses-1396471-supplementary.pdf
